# Supplementary material for: In-depth genetic and molecular characterization of diaphanous related formin 2 (DIAPH2) and its role in the inner ear
Source: PLoS One. 2023 Jan 23;18(1):e0273586. doi: 10.1371/journal.pone.0273586 (PMC9870134; doi:10.1371/journal.pone.0273586)
Supplement: S1 File — (ZIP) [file pone.0273586.s001.zip]

Archive with 37 entries (36 files):
- SupplementaryInformation/
- SupplementaryInformation/~$Table_S2_revised.xlsx
- __MACOSX/SupplementaryInformation/._~$Table_S2_revised.xlsx
- SupplementaryInformation/Figure_S9.pdf
- __MACOSX/SupplementaryInformation/._Figure_S9.pdf
- SupplementaryInformation/Figure_S8.pdf
- __MACOSX/SupplementaryInformation/._Figure_S8.pdf
- SupplementaryInformation/Table_S3.xlsx
- __MACOSX/SupplementaryInformation/._Table_S3.xlsx
- SupplementaryInformation/Table_S4.xlsx
- __MACOSX/SupplementaryInformation/._Table_S4.xlsx
- SupplementaryInformation/Figure_S12.pdf
- __MACOSX/SupplementaryInformation/._Figure_S12.pdf
- SupplementaryInformation/Figure_S10.pdf
- __MACOSX/SupplementaryInformation/._Figure_S10.pdf
- SupplementaryInformation/Figure_S11.pdf
- __MACOSX/SupplementaryInformation/._Figure_S11.pdf
- SupplementaryInformation/File_S1_Methods.pdf
- __MACOSX/SupplementaryInformation/._File_S1_Methods.pdf
- SupplementaryInformation/Figure_S3.pdf
- __MACOSX/SupplementaryInformation/._Figure_S3.pdf
- SupplementaryInformation/Figure_S2.pdf
- __MACOSX/SupplementaryInformation/._Figure_S2.pdf
- SupplementaryInformation/Figure_S1.pdf
- __MACOSX/SupplementaryInformation/._Figure_S1.pdf
- SupplementaryInformation/Figure_S5.pdf
- __MACOSX/SupplementaryInformation/._Figure_S5.pdf
- SupplementaryInformation/Table_S2_revised.xlsx
- __MACOSX/SupplementaryInformation/._Table_S2_revised.xlsx
- SupplementaryInformation/Table_S1.xlsx
- __MACOSX/SupplementaryInformation/._Table_S1.xlsx
- SupplementaryInformation/Figure_S4.pdf
- __MACOSX/SupplementaryInformation/._Figure_S4.pdf
- SupplementaryInformation/Figure_S6.pdf
- __MACOSX/SupplementaryInformation/._Figure_S6.pdf
- SupplementaryInformation/Figure_S7.pdf
- __MACOSX/SupplementaryInformation/._Figure_S7.pdf
