# Supplementary material for: In-depth genetic and molecular characterization of diaphanous related formin 2 (DIAPH2) and its role in the inner ear
Source: PLoS One. 2023 Jan 23;18(1):e0273586. doi: 10.1371/journal.pone.0273586 (PMC9870134; doi:10.1371/journal.pone.0273586)
Supplement: S1 File — (ZIP) [file pone.0273586.s001.zip › SupplementaryInformation/Table_S3.xlsx]

## Sheet: Table_S3
S3 Table3. CNVs shared between affected siblings III1 and III3.
Chromosome	Start	End	CN	Call	ProbCall	CNV_type	individual	phenotype	gene
chr1	17248433	17277619	1	-1	0.95	DEL	III-2	normal-hearing	CROCC
chr1	17248433	17275423	1	-1	0.98	DEL	III-1	NSHL	CROCC
chr1	17248433	17275423	1	-1	0.94	DEL	III-3	NSHL	CROCC
chr1	104161490	104301282	3	1	0.99	DUP	III-1	NSHL	Amylase gene cluster
chr1	104166674	104301282	3	1	0.87	DUP	III-3	NSHL	Amylase gene cluster
chr1	104161490	104301282	4	2	0.91	DUP	III-2	normal-hearing	Amylase gene cluster
chr1	146423161	146465259	1	-1	0.98	DEL	III-1	NSHL	NBPF14
chr1	146423161	146465259	1	-1	0.49	DEL	III-3	NSHL	NBPF14
chr1	146421546	146465259	1	-1	0.88	DEL	III-2	normal-hearing	NBPF14
chr12	78790	92991	3	1	0.94	DUP	III-1	NSHL	WASH8P
chr12	78790	92991	4	1	0.89	DUP	III-3	NSHL	WASH8P
chr12	78790	92991	3	1	0.98	DUP	III-2	normal-hearing	WASH8P
chr14	106539065	106573537	0	-2	1	DEL	III-1	NSHL	IGHM
chr14	106539065	106573537	0	-2	0.99	DEL	III-3	NSHL	IGHM
chr14	106539065	106573537	0	-2	1	DEL	III-2	normal-hearing	IGHM
chr19	39340326	39372151	3	1	0.97	DUP	III-3	NSHL	RINL-SIRT2
chr19	39359741	39372151	3	1	0.99	DUP	III-1	NSHL	RINL-SIRT2
chr19	39359741	39389146	3	1	0.94	DUP	III-2	normal-hearing	RINL-SIRT2
chr2	98152691	98162359	1	-2	0.59	DEL	III-1	NSHL	ANKRD36B
chr2	98152691	98162359	0	-2	0.82	DEL	III-3	NSHL	ANKRD36B
chr2	98152691	98162359	0	-2	0.99	DEL	III-2	normal-hearing	ANKRD36B
chr22	24373136	24384233	4	2	0.89	DUP	III-1	NSHL	GSTT1
chr22	24373136	24384233	4	1	0.90	DUP	III-3	NSHL	GSTT1
chr22	39358457	39388493	1	-1	0.98	DEL	III-1	NSHL	APOBEC3A-APOBEC3B
chr22	39358457	39388493	0	-2	0.99	DEL	III-3	NSHL	APOBEC3A-APOBEC3B
chr22	39358457	39410426	0	-2	0.99	DEL	III-2	normal-hearing	APOBEC3A-APOBEC3B
chr7	142478809	142482364	4	2	0.99	DUP	III-1	NSHL	TCRVB
chr7	142478809	142494123	5	2	0.96	DUP	III-3	NSHL	TCRVB
chrX	153311099	153518146	1	-1	0.98	DEL	III-1	NSHL	Opsin cluster
chrX	153311099	153518146	1	-1	0.93	DEL	III-3	NSHL	Opsin cluster
chrX	153297606	153518146	1	-1	0.96	DEL	III-2	normal-hearing	Opsin cluster
chrX	153780201	153869899	3	1	0.99	DUP	III-1	NSHL	IKBKG
chrX	153780201	153792727	3	1	0.94	DUP	III-3	NSHL	IKBKG
chrX	153780201	153792727	3	1	0.98	DUP	III-2	normal-hearing	IKBKG
CN, copy number value (rounded to nearest integer); Call, copy number state; ProbCall, call probability; DEL, deletion; DUP, duplication.
Concerning copy number state values: 2-copies deletion are encoded with “-2”, while 1-copy deletions are reported as “-1” calls. 1-copy and multiple-copies duplication are reported as “1” and “2” respectively.
