# Supplementary material for: In-depth genetic and molecular characterization of diaphanous related formin 2 (DIAPH2) and its role in the inner ear
Source: PLoS One. 2023 Jan 23;18(1):e0273586. doi: 10.1371/journal.pone.0273586 (PMC9870134; doi:10.1371/journal.pone.0273586)
Supplement: S1 File — (ZIP) [file pone.0273586.s001.zip › SupplementaryInformation/Table_S4.xlsx]

## Sheet: Table_S4
Table S4. Primers used for genetic screening of candidate genes/variants.
Primer name	Sequence (5'-3')
DIAPH2_ex8_F	aacctcattgtgggggtatg
DIAPH2_ex8_R	tctgctcaatcactttgaatcc
DIAPH2_ex9_cDNA_R	GGTGAAAATCGTTCCCTGTT
GRAP_ex1_F	aaggaagaccgtcctcgact
GRAP_ex1_R	ggtccctggttcctaaatcc
GRAP_ex2_F	ggggtgacagttgttccttc
GRAP_ex2_R	ccatggccaggagagataga
GRAP_ex3_F	agagcctggtctcacactgc
GRAP_ex3_R	caaggctcagctcaaatgct
OTOA_ex21_F*	cacctcgcctaacctacattt
OTOA_ex21_R*	gcagacatttcatccagttcc
OTOA_ex22_F	tctccttccctgcatctctc
OTOA_ex22_R	aatgtttcctccctgaggtg
OTOA_ex23_F	gcattttagaggggcacaaa
OTOA_ex23_R	aaaagacccagaaacatcca
OTOA_ex24-25_F	ccttgatcattcctggatgg
OTOA_ex24-25_R	agaaaggtatgctcagggtga
OTOA_ex26_F	cttgaactaaacccccgtga
OTOA_ex26_R	agcctggtcacaagcctcta
OTOA_ex27_F	gcaaagttgtgtgcatcctg
OTOA_ex27_R	agggaggacaaggaaggaga
OTOA_ex28_F	agtggccccagagagagact
OTOA_ex28_R	gcacccgaccctatagtcaa
STRC_ex1_F**	GTGTCAGTGGAGCCTCAGGT
STRC_ex1_R**	ATCCCCAGTTCTGCTCACTG
STRC_ex10_F	ccacacaaaggtcagcttca
STRC_ex10_R	gacacaatgggaaagccatc
STRC_ex11-12_F	tccagtcctaaaccttctttgg
STRC_ex11-12_R	gggaggctgagaagttgct
STRC_ex13-14_F	cacccttcccttcttcttca
STRC_ex13-14_R	aatggggagaggagctcagt
STRC_ex15_F	ccccatggttccttttctct
STRC_ex15_R	cattgagggaggaagttctga
STRC_ex2-3_F	tttgggctctgtgttcctct
STRC_ex2-3_R**	ccctcagaactggtctcctg
STRC_ex4a_F	ttcagctggaggaaatgtga
STRC_ex4a_R	CACACATGCTGGACCCAAG
STRC_ex4b_F	TTGGGTCCAGCATGTGTG
STRC_ex4b_R**	ttctaggagctttccctctgg
STRC_ex5-6-7_F	ggagctgcaggagagacaga
STRC_ex5-6-7_R	gtgacaggagcaggaggagt
STRC_ex8-9_F	agggttaagacccatgactcc
STRC_ex8-9_R	ccttggttactgatcccacaa
STRC_LR_ex1_F**	TTCACCTAGGCCACAGAGAAA
STRC_LR_ex19_R**	AATTTGACAACAACAGGATTCAG
TMIE_ex1_F	atgatgctcgctgactaccc
TMIE_ex1_R	caaaaaggcgtcccctctc
TRIOBP_ex7_F	tcagccttggtcagagaggt
TRIOBP_ex7_nested_F	TCCTCCATGACACCACACAG
TRIOBP_ex7_nested_R	CGCTGGATGGTTCTGTTGC
TRIOBP_ex7_R	CCCAATACACACAGGTGCAG
TRIOBP_ex7_seq_F	CCACTCAACGAGAGAATTCCA
*Primer sequences from Zwaenepoel et al., 2002
**Primer sequences from Vona et al., 2015
