# Supplementary material for: In-depth genetic and molecular characterization of diaphanous related formin 2 (DIAPH2) and its role in the inner ear
Source: PLoS One. 2023 Jan 23;18(1):e0273586. doi: 10.1371/journal.pone.0273586 (PMC9870134; doi:10.1371/journal.pone.0273586)
Supplement: S1 File — (ZIP) [file pone.0273586.s001.zip › SupplementaryInformation/Table_S2_revised.xlsx]

## Sheet: Table_S2
Table S2. Prioritized variants shared between affected siblings III1 and III3
Individual	Chr	Position (hg19)	Ref	Alt	Gene	SNV_type	variant_name	dbSNP	CADD_PHRED	gnomAD_ALL	gnomAD_hom.hemi	gnomAD_filtered_variant	ALFA_allele_frequency (GLOBAL)*	read depth	reads_ref/ reads_alt
III1	chr2	70524576	C	G	FAM136A	nonsynonymous	NM_001329752:exon3:c.G583C:p.D195H	rs75086964	32	0.002775	0	NO	0.02889	70	54/ 16
III3	chr2	70524576	C	G	FAM136A	nonsynonymous	NM_001329752:exon3:c.G583C:p.D195H	rs75086964	32	0.002775	0	NO	0.02889	59	41/ 18
III1	chr2	70524606	G	A	FAM136A	nonsynonymous	NM_001329752:exon3:c.C553T:p.R185C	rs79696069	24.3	na	na	YES (RF)	0.024085	31	27/ 4
III3	chr2	70524606	G	A	FAM136A	nonsynonymous	NM_001329752:exon3:c.C553T:p.R185C	rs79696069	24.3	na	na	YES (RF)	0.024085	33	25/ 8
III1	chr6	17602826	G	T	FAM8A1	stopgain	NM_016255:exon2:c.G718T:p.E240X	rs74444948	40	na	na	NO	0.20857	30	23/ 7
III3	chr6	17602826	G	T	FAM8A1	stopgain	NM_016255:exon2:c.G718T:p.E240X	rs74444948	40	na	na	NO	0.20857	41	26/ 15
III1	chr6	17602839	C	T	FAM8A1	nonsynonymous	NM_016255:exon2:c.C731T:p.P244L	rs77560474	31	na	na	YES (RF)	0.19777	44	29/ 15
III3	chr6	17602839	C	T	FAM8A1	nonsynonymous	NM_016255:exon2:c.C731T:p.P244L	rs77560474	31	na	na	YES (RF)	0.19777	60	35/ 25
III1	chr6	17602863	C	T	FAM8A1	nonsynonymous	NM_016255:exon2:c.C755T:p.A252V	rs80120441	31	na	na	YES (RF)	0.10358	90	68/ 22
III3	chr6	17602863	C	T	FAM8A1	nonsynonymous	NM_016255:exon2:c.C755T:p.A252V	rs80120441	31	na	na	YES (RF)	0.10358	94	58/ 36
III1	chr11	64083221	G	C	ESRRA	nonsynonymous	NM_004451:exon7:c.G1055C:p.R352P	rs200986301	25	na	na	YES (RF)	0.02149	76	56/ 20
III3	chr11	64083221	G	C	ESRRA	nonsynonymous	NM_004451:exon7:c.G1055C:p.R352P	rs200986301	25	na	na	YES (RF)	0.02149	85	63/ 22
III1	chr11	64083269	G	A	ESRRA	nonsynonymous	NM_004451:exon7:c.G1103A:p.G368D	rs201336331	22.7	na	na	YES (RF)	0.06377	39	26/ 13
III3	chr11	64083269	G	A	ESRRA	nonsynonymous	NM_004451:exon7:c.G1103A:p.G368D	rs201336331	22.7	na	na	YES (RF)	0.06377	55	42/ 13
III1	chr11	64083320	T	C	ESRRA	nonsynonymous	NM_004451:exon7:c.T1154C:p.L385P	rs201072913	25.3	na	na	YES (RF)	0.11660	35	22/ 13
III3	chr11	64083320	T	C	ESRRA	nonsynonymous	NM_004451:exon7:c.T1154C:p.L385P	rs201072913	25.3	na	na	YES (RF)	0.11660	40	27/ 13
III1	chr11	64083328	C	T	ESRRA	nonsynonymous	NM_004451:exon7:c.C1162T:p.L388F	rs79204587	26.2	na	na	YES (RF)	0.11670	36	22/ 14
III3	chr11	64083328	C	T	ESRRA	nonsynonymous	NM_004451:exon7:c.C1162T:p.L388F	rs79204587	26.2	na	na	YES (RF)	0.11670	41	27/ 14
III1	chr11	64083331	C	T	ESRRA	nonsynonymous	NM_004451:exon7:c.C1165T:p.R389C	rs80310817	28.3	na	na	YES (RF)	0.13878	40	23/ 17
III3	chr11	64083331	C	T	ESRRA	nonsynonymous	NM_004451:exon7:c.C1165T:p.R389C	rs80310817	28.3	na	na	YES (RF)	0.13878	42	28/ 14
III1	chrX	3248104	C	T	MXRA5	nonsynonymous	NM_015419:exon4:c.G664A:p.D222N	rs143391522	22.2	0.007377	3 hom/517 hemi	NO	0.010126	12	0/ 12
III3	chrX	3248104	C	T	MXRA5	nonsynonymous	NM_015419:exon4:c.G664A:p.D222N	rs143391522	22.2	0.007377	3 hom/517 hemi	NO	0.010126	21	1/ 20
III1	chrX	96171572	A	G	DIAPH2	nonsynonymous	NM_006729:exon8:c.A868G:p.I290V	rs749883179	23.2	0.00001772	0	NO	na	51	0/ 51
III3	chrX	96171572	A	G	DIAPH2	nonsynonymous	NM_006729:exon8:c.A868G:p.I290V	rs749883179	23.2	0.00001772	0	NO	na	59	0/ 59
III1	chr14	102912164	C	T	TECPR2	synonymous	NM_014844:exon13:c.2955C>T:p.Pro985=	rs777594505	0.136	0.0000176	0	NO	na	34	13/ 21
III3	chr14	102912164	C	T	TECPR2	synonymous	NM_014844:exon13:c.2955C>T:p.Pro985=	rs777594505	0.136	0.0000176	0	NO	na	28	7/ 21
III1	chr2	62104548	A	T	CCT4	synonymous	NM_006430:exon6:c.624T>A:p.Ile208=	na	12.82	na	na	NO	na	52	43/ 9
III3	chr2	62104548	A	T	CCT4	synonymous	NM_006430:exon6:c.624T>A:p.Ile208=	na	12.82	na	na	NO	na	32	27/ 5
III1	chr6	42946358	T	G	PEX6	synonymous	NM_000287:exon1:c.531A>C:p.Pro177=	na	9665	na	na	NO	na	34	16/ 18
III3	chr6	42946358	T	G	PEX6	synonymous	NM_000287:exon1:c.531A>C:p.Pro177=	na	9665	na	na	NO	na	54	31/ 23
III1	chr16	70896118	A	G	HYDIN	synonymous	NM_001270974:exon69:c.11610T>C:p.His3870=	rs1774421	1494	na	na	NO	na	71	39/ 32
III3	chr16	70896118	A	G	HYDIN	synonymous	NM_001270974:exon69:c.11610T>C:p.His3870=	rs1774421	1494	na	na	NO	na	90	61/ 29
III1	chr17	45249306	T	C	CDC27	synonymous	NM_001256:exon3:c.228A>G:p.Ala76=	rs62077265	14.65	na	na	NO	na	293	118/ 175
III3	chr17	45249306	T	C	CDC27	synonymous	NM_001256:exon3:c.228A>G:p.Ala76=	rs62077265	14.65	na	na	NO	na	352	125/ 227
III1	chr19	2438529	G	A	LMNB2	synonymous	NM_032737:exon3:c.402C>T:p.Ser134=	rs148213507	14.2	0.001354	1	NO	0.00203	23	4/ 19
III3	chr19	2438529	G	A	LMNB2	synonymous	NM_032737:exon3:c.402C>T:p.Ser134=	rs148213507	14.2	0.001354	1	NO	0.00203	44	22/ 22
III1	chr19	6665138	G	A	TNFSF14	synonymous	NM_003807:exon5:c.522C>T:p.Pro174=	rs141976417	0.613	0.0002092	0	NO	0.000223	65	41/ 24
III3	chr19	6665138	G	A	TNFSF14	synonymous	NM_003807:exon5:c.522C>T:p.Pro174=	rs141976417	0.613	0.0002092	0	NO	0.000223	54	27/ 27
*The boxes highlighted in green indicate an allele frequency > 1% (>0.01)
RF, variants that did not pass gnomAD quality control process (failed random forest filter)
