# Supplementary material for: In-depth genetic and molecular characterization of diaphanous related formin 2 (DIAPH2) and its role in the inner ear
Source: PLoS One. 2023 Jan 23;18(1):e0273586. doi: 10.1371/journal.pone.0273586 (PMC9870134; doi:10.1371/journal.pone.0273586)
Supplement: S1 File — (ZIP) [file pone.0273586.s001.zip › SupplementaryInformation/Table_S1.xlsx]

## Sheet: Foglio1
Table S1. Coding sequence coverage of known autosomal recessive and X-linked NSHL-causing genes in exome data.
chrom	hg19_start	hg19_stop	NSHL gene name	mode of inheritance	Full CDS covered?	candidate biallelic pathogenic variants detected?
chr1	6484835	6521003	ESPN	AR	Y	N
chr1	55464616	55474464	BSND	AR	Y	N
chr1	100828443	100975412.	CDC14A	AR	Y	N
chr1	109417971	109473043	GPSM2	AR	Y	N
chr1	64239690	64647179	ROR1	AR	Y	N
chr2	26680070	26781565	OTOF	AR	Y	N
chr2	55861197	55921044	PNPT1	AR	Y	N
chr2	85581842	85618874	ELMOD3	AR	Y	N
chr2	179316162	179326148	PJVK (DFNB59)	AR	Y	N
chr3	46742822	46752412	TMIE	AR	Exon 1 not covered	N
chr3	121706169	121741126	ILDR1	AR	Y	N
chr4	42895282	43032674	GRXCR1	AR	Y	N
chr4	144257983	144395718	GAB1	AR	Y	N
chr5	68710938	68738700	MARVELD2	AR	Y	N
chr5	71455615	71567820	BDP1	AR	Y	N
chr5	131630140	131679903	SLC22A4	AR	Y	N
chr5	145239296	145252531	GRXCR2	AR	Y	N
chr5	102465010	102539224	PPIP5K2	AR	Y	N
chr6	2948392	2972398	SERPINB6	AR	Y	N
chr6	24171756	24358052	DCDC2	AR	Y	N
chr6	24804282	24936052	FAM65B	AR	Y	N
chr6	33130468	33160244	COL11A2	AR	Y	N
chr6	35773070	35791851	LHFPL5	AR	Y	N
chr6	45901761	46015849	CLIC5	AR	Y	N
chr6	76458892	76629253	MYO6	AR	Y	N
chr7	45574522	45723116	ADCY1	AR	Y	N
chr7	81331443	81399451	HGF	AR	Y	N
chr7	102993176	103086623	SLC26A5	AR	Y	N
chr7	107301079	107358253	SLC26A4	AR	Y	N
chr7	116672392	116798386	MET	AR	Y	N
chr8	95653364	95719694	ESRP1	AR	Y	N
chr9	75136716	75451266	TMC1	AR	Y	N
chr9	117164359	117267788	WHRN (DFNB31)	AR	Y	N
chr9	140086068	140095162	TPRN	AR	Y	N
chr10	26223001	26501464	MYO3A	AR	Y	N
chr10	55562530	56561050	PCDH15	AR	Y	N
chr10	73156690	73575703	CDH23	AR	Y	N
chr11	706113	727727	EPS8L2	AR	Y	N
chr11	17515441	17565962	USH1C	AR	Y	N
chr11	17547373	17645944	OTOG	AR	Y	N
chr11	67286417	67291084	CABP2	AR	Y	N
chr11	71791376	71821827	LRTOMT	AR	Y	N
chr11	76839301	76926285	MYO7A	AR	Y	N
chr11	78147006	78285909	NARS2	AR	Y	N
chr11	110045604	110167436	RDX	AR	Y	N
chr11	120973374	121062201	TECTA	AR	Y	N
chr11	118124131	118135251	MPZL2	AR	Y	N
chr12	15773086	15942500	EPS8	AR	Y	N
chr12	65672422	65860686	MSRB3	AR	Y	N
chr12	80583150	80772869	OTOGL	AR	Y	N
chr12	80838125	81073967	PTPRQ	AR	Y	N
chr13	20761601	20768604	GJB2	AR	Y	N
chr13	20796100	20806533	GJB6	AR	Y	N
chr14	76837689	76968181	ESRRB	AR	Y	N
chr15	43891684	44002285	STRC	AR	Exons 1-15 not covered	N
chr15	78396947	78423877	CIB2	AR	Y	N
chr16	2525145	2555733	TBC1D24	AR	Y	N
chr16	21689834	21772049	OTOA	AR	Exons 21-28 not covered	N
chr16	75661621	75681584	KARS	AR	Y	N
chr16	3062457	3064506	CLDN9	AR	Y	N
chr17	18012019	18083115	MYO15A	AR	Y	N
chr17	32907768	32966337	TMEM132E	AR	Y	N
chr17	73841780	73851501	WBP2	AR	Y	N
chr17	18923990	18950336	GRAP	AR	Exons 1-3 not covered	N
chr17	4402129	4443228	SPNS2	AR	Y	N
chr18	44056934	44236995	LOXHD1	AR	Y	N
chr19	3585556	3593538	GIPC3	AR	Y	N
chr19	10332110	10341947	S1PR2	AR	Y	N
chr19	36494095	36499578	SYNE4	AR	Y	N
chr19	45202421	45213986	CEACAM16	AR	Y	N
chr21	37832918	37948866	CLDN14	AR	Y	N
chr21	43791995	43816954	TMPRSS3	AR	Y	N
chr21	45917774	46131494	TSPEAR	AR	Y	N
chr22	38092994	38172562	TRIOBP	AR	Exon 7 partly not covered	N
chrX	106871654	106894256	PRPS1	X-linked	Y	N
chrX	82763269	82764775	POU3F4	X-linked	Y	N
chrX	21724090	21776278	SMPX	X-linked	Y	N
chrX	129263338	129299861	AIFM1	X-linked	Y	N
chrX	107398837	107681658	COL4A6	X-linked	Y	N
AR, Autosomal Recessive, Y, yes; N, no.
